# Supplementary material for: L-Theanine Extends the Lifespan of Caenorhabditis elegans by Reducing the End Products of Advanced Glycosylation
Source: Foods. 2025 Jan 13;14(2):221. doi: 10.3390/foods14020221 (PMC11764849; doi:10.3390/foods14020221)
Supplement: Supplementary file 1 [file foods-14-00221-s001.zip]

Archive with 1 entries (1 files):
- foods-3430167-supplementary.xlsx
