# Supplementary material for: L-Theanine Extends the Lifespan of Caenorhabditis elegans by Reducing the End Products of Advanced Glycosylation
Source: Foods. 2025 Jan 13;14(2):221. doi: 10.3390/foods14020221 (PMC11764849; doi:10.3390/foods14020221)
Supplement: Supplementary file 1 [file foods-14-00221-s001.zip › foods-3430167-supplementary.xlsx]

## Sheet: Table S1
Supplementary Table S1: Lifespan curve of L-theanine at different concentrations for C. elegans.
Groups	Number	Mean lifespan	p value（vs ctrl）
Ctrl	58	18.06
L1uM	64	18.56	0.6003 (ns)
L5uM	55	17.52	0.6893 (ns)
L10uM	62	19.89	0.0394

## Sheet: Table S2
Supplementary Table S2: Effects of L-Theanine on Lifespan phenotypes of C.elegans.（A）
Groups	Number	Mean lifespan	p value（vs ctrl）
Ctrl	63	15.89
L10uM	61	19.07	0.0004
2%glu	65	13.19
2%glu+L10uM	63	15.21	0.0081

## Sheet: Table S3
Supplementary Table S3: Effects of L-Theanine on phenotypes of C.elegans. (B, C and D)
Body bending					Head thrashing					Pharyngeal pumping
Ctrl	L10uM	2%glu	2%glu+L10uM		Ctrl	L10uM	2%glu	2%glu+L10uM		Ctrl	L10uM	2%glu	2%glu+L10uM
8	7	5	6		49	45	46	48		67	66	61	67
7	7	6	4		46	47	45	47		69	63	61	69
8	6	5	7		40	47	42	44		63	68	63	66
9	8	7	5		42	42	47	46		62	61	60	66
6	9	7	5		46	48	45	47		59	57	64	60
8	8	8	6		45	45	48	45		64	61	65	63
7	8	5	8		48	48	43	41		61	58	65	67
7	6	4	6		51	47	42	50		66	62	67	58
8	7	4	5		43	41	49	49		62	65	59	57
6	6	5	7		46	49	45	44		58	61	58	60

## Sheet: Table S4
Supplementary Table S4: L-Theanine Reduces Lipofuscin/AGEs Accumulation in C. elegans Under High Glucose Conditions.
Group	Fluorescence gray value (a.u)										Average gray value	p value（vs ctrl）
Ctrl	1040.53	1181.32	1147.63	1138.36	1051.17	1191.53	1261.09	1083.34	1132.02	1136.19	1136.32
L10uM	903.252	1271.97	1116.01	1170.02	1210.23	1142.91	1188.66	1381.02	1144.24	1721.66	1225	0.4789
2%glu	1339.12	1464.4	1466.19	1538.27	1434.12	1538.7	1494.73	1554.47	1505.3	1405.63	1474.09	<0.0001
2%glu+L10uM	905.892	1099.15	1016.36	1398.93	1244.33	1212.1	1158.6	1163.18	1267.03	1186.13	1165.17	<0.0001

## Sheet: Table S5
Supplementary Table S5: ELISA Analysis of AGE Concentrations in C. elegans.
Group	AGEs concentration (pg/ml)					p value（2%glu vs 2%glu+L10uM）
Ctrl	106.8	120.8	108.06	100.3	103.57
L10uM	122.6	105.1	105.7	104.2	106.7
2%glu	141.6	131.8	121	128.8	118.8	0.0479
2%glu+L10uM	126.3	117.8	117.5	100.3	110

## Sheet: Table S6
Supplementary Table S6: L-Theanine Reduces gst-4 Expression in C. elegans Under High Glucose Conditions.
Group	Fluorescence gray value (a.u)										Average gray value	p value（2%glu vs 2%glu+L10uM）
Ctrl	764.656	751.124	1006.73	916.801	868.277	906.385	1481.55	754.949	981.421	660.917	909.281
L10uM	793.136	846.138	1255.57	1173.9	949.617	1467.6	1263.07	1008.12	1002.43	998.317	1075.79
2%glu	1561.76	1422.6	1517.6	1147.2	1555.79	1512.44	1253.51	1238.6	1619.62	1275.16	1410.43	0.003
2%glu+L10uM	544.068	997.659	1380.91	890.632	1380.07	1190.35	1365.48	764.233	1025.73	1027.55	1056.67

## Sheet: Table S7
Supplementary Table S7: L-Theanine Regulates Lifespan via the DAF-2/DAF-16 Pathway. (A)
Groups	Number	Mean lifespan	p value（vs ctrl）												p value（vs N2-Ctrl-2%glu）
N2-ctrl	65	19.63
N2-L10	63	21.63	0.0418												0.023
daf2-ctrl	62	30.67	<0.0001												0.0001
daf2-L10	67	28.7	<0.0001												0.0008
															0.0009
															0.0002

## Sheet: Table S8
Supplementary Table S8: L-Theanine Regulates AGEs Accumulation via the DAF-2/DAF-16 Pathway. (B)
Group	Fluorescence gray value (a.u)								Average gray value
N2-Ctrl-2%glu	3030.61	3328.89	3180.76	2980.24	3896.51	3446.76	3925.57	3041.88	3353.9
N2-L10-2%glu	2067.87	2795.22	2450.16	3069.61	3121.11	2840.68	2532.46	2060.81	2617.24
daf2-2%glu	1826.13	2136.7	2757.36	2571.38	2456.94	2765.17	2586.27	2123.35	2402.91
daf2-L10-2%glu	1929.19	2499.19	2954.88	2134.04	3253.16	2193.99	2040.42	2585.1	2448.75
daf16-ctrl2%glu	2308.4	3013.32	2763.98	2975.81	2606.24	2585.39	2635.19	2734.14	2702.81
daf16-L10-2%glu	1833.04	1967.8	2244.68	2446.86	2716.88	2907.25	2723.8	2262.88	2387.9
